# Supplementary material for: Adaptation of SIVmac to baboon primary cells results in complete absence of in vivo baboon infectivity
Source: Front Cell Infect Microbiol. 2024 Jun 28;14:1408245. doi: 10.3389/fcimb.2024.1408245 (PMC11239360; doi:10.3389/fcimb.2024.1408245)
Supplement: Supplementary file 1 [file Table_1.xlsx]

## Sheet: Sheet1
Position	Ref Allele	Alt Allele	Mutation Type		P0- SIVmac251		PBMC P1S1	PBMC P2S1	PBMC P3S1	PBMC P4S1	PBMC P5S1		PBMC P1S2	PBMC P2S2	PBMC P3S2	PBMC P4S2	PBMC P5S2		CD4 P1	CD4 P2	CD4 P3	CD4 P4	CD4 P5
320	G	A	Gag,NonSyn,AGA-AAA,R4K		0		NA	1.12	0.46	0	0		1.01	0	0	0	0		0	3.23	12.9	1.61	0.22
349	G	A	Gag,NonSyn,GAT-AAT,D14N		0		0	6.67	2.67	0.11	4.46		2.67	1.09	2.31	1.13	0		1.23	1.82	0.89	1.05	1.19
352	G	A	Gag,NonSyn,GAA-AAA,E15K		0		24	24.49	35.27	52.72	51.42		5.52	6.78	3.81	4.44	0		4.14	4.75	4.77	4.33	5.01
358	GAAAAAATTAG	GAAAAAAATTAG	Gag,frameshift		0.19		0	5.15	0	0.58	0.22		5.06	6.08	0	0	4.55		0.67	0.11	0.18	0	3.78
437	G	A	Gag,NonSyn,AGA-AAA,R43K		0.08		0	0	0.9	37.37	55.53		0.47	0	0	0	0		0	0.31	0.33	0	0
481	CAAAAAATACT	CAAAAAAATACT	Gag,frameshift		6.41		NA	3.88	6.31	4	4.44		9.04	4.22	1.48	1.52	5.56		5.25	3.69	3.11	3.15	12.68
538	A	G	Gag,NonSyn,AGC-GGC,S77G		0		NA	0	0	0.39	0.3		0.88	0.74	0	0	0		0	4.66	1.3	0	0.35
659	C	T	Gag,NonSyn,ACT-ATT,T117I		0.48		NA	0	0	0.07	0		0	0	0.27	0	0		0	2.05	0	0	6.3
701	G	A	Gag,NonSyn,AGA-AAA,R131K		0.06		NA	1.15	1.87	0	1.76		4.17	0.76	2.41	2.07	0		1.51	5.91	1.71	0.94	1.73
808	G	T	Gag,NonSyn,GGA-TGA,G167STOP		0.15		NA	5.45	0	0	0		0.68	0	0.58	0	NA		0.1	0	0	0	0.45
940	G	A	Gag,NonSyn,GCT-ACT,A211T		0		NA	4.38	0	0	0		0	0	0	0	0		0	0	0	0	0.08
946	G	A	Gag,NonSyn,GAT-AAT,D213N		0.17		NA	0.76	4.11	0.09	2.45		3.85	1.19	1.61	0.49	5.88		1.95	0.2	0.47	0.65	0
956	T	C	Gag,NonSyn,TTG-TCG,L216S		0.25		NA	0	0	0	0		0	0	0	0	0		0.21	0	0	0.16	0.33
1250	TAAAGAAT	TAAAAAAAT	Gag,frameshift		0.07		NA	5.71	1.85	1.42	0.96		0	0	0	0	0		0	0	0	0	0
1250	TAAAGAAT	TAAAAAAT	Gag,complex haplotype		3.9		NA	94.29	97.69	97.64	98.39		2.59	3.88	0	0	0		5.48	0.09	0	1.36	0.33
1327	G	A	Gag,NonSyn,GTG-ATG,V340M		0.07		NA	0	3.39	0	1.02		0.95	0.78	0	0.88	NA		0.4	0	0.39	0.13	0.25
1442	CTTTTGC	CTTTTTGC	Gag,frameshift		0		NA	3.54	0	0	0		1.71	1.72	0	0	0		0	0	0	0	2.69
1460	A	T	Gag,NonSyn,CAG-CTG,Q384L		9		NA	0	0.44	0.32	0		0	0	0.29	0.43	0		2.1	0.09	0	0.28	0.22
1506	A	G	Gag,Syn,GAA-GAG,E399E;Pol,NonSyn,AGG-GGG,R8G		45.86		NA	100	100	99.68	100		53.33	84.02	94.42	97.55	100		54.92	22.32	3.55	2.3	7.35
1520	GG	AA	Gag,complex haplotype;Pol,complex haplotype		0		NA	0	0	0	3.39		0	0	0	0	0		0	0	0	0	0
1520	GG	AG	Gag,complex haplotype;Pol,complex haplotype		12.18		NA	97.56	100	100	96.61		0.58	0	0	0	0		7.03	0.22	0.17	0	0.07
1553	G	A	Gag,NonSyn,TGG-TAG,W415STOP;Pol,Syn,CTG-CTA,L23L		0.9		NA	1.14	2.73	0.19	2.08		4.32	3.05	0.78	1.68	4.55		2.37	1.06	1.86	0.79	1.46
1566	A	G	Gag,Syn,AAA-AAG,K419K;Pol,NonSyn,AAT-GAT,N28D		0.08		NA	0	0	0	0		0	3.9	0	0	0		0.09	0	0	0	0.07
1607	GTTTTTTAG	GTTTTTTTAG	Gag,frameshift;Pol,frameshift		0.66		NA	2.38	0	0.22	0.45		4.17	3.45	0	2.91	NA		0.35	0	0.92	1.5	4.26
1677	G	A	Gag,Syn,CTG-CTA,L456L;Pol,NonSyn,GAC-AAC,D65N		0.82		NA	0	3.26	0.11	3.18		3.57	1.98	2.61	6.36	0		3.41	2.1	1.82	0.56	1.38
1683	A	G	Gag,Syn,CCA-CCG,P458P;Pol,NonSyn,AAC-GAC,N67D		23.97		NA	0	0	0	0		8.85	0	0	0	0		25.81	3.35	0.19	0	0
1744	CAGCAGAGAGAAAAGCAGAGAGAAAGCAGAGAG	CAGCAGAGAGAAAGCAGAAAA	Gag,12bpInframeDeletion;Pol,12bpInframeDeletion		0		NA	NA	0	0	0		0	NA	1.61	23.26	NA		0	0	0	0	0
1744	CAGCAGAGAGAAAAGCAGAGAGAAAGCAGAGAG	CAGCAGAGAGAAAGCAGAAAG	Gag,12bpInframeDeletion;Pol,12bpInframeDeletion		0		NA	NA	4.08	0	4.17		0	NA	6.45	4.65	NA		0	0	0	0	0
1744	CAGCAGAGAGAAAAGCAGAGAGAAAGCAGAGAG	CAGCAGAGAGAAAGCAGAGAA	Gag,12bpInframeDeletion;Pol,12bpInframeDeletion		0		NA	NA	2.04	0	4.17		0	NA	1.61	2.33	NA		0	0	0	0	0
1744	CAGCAGAGAGAAAAGCAGAGAGAAAGCAGAGAG	CAGCAGAAAGAAAGCAGAGAG	Gag,12bpInframeDeletion;Pol,12bpInframeDeletion		0		NA	NA	4.08	0	0		0	NA	0	0	NA		0	0	0	0	0
1744	CAGCAGAGAGAAAAGCAGAGAGAAAGCAGAGAG	CAGTTGGGCAAGCAGCAGAGAGAAAGCAGAGAG	Gag,complex haplotype;Pol,complex haplotype		0		NA	NA	4.08	8.79	5		0	NA	4.84	2.33	NA		0	0	0	0	0
1744	CAGCAGAGAGAAAAGCAGAGAGAAAGCAGAGAG	CAGCAGAGAGAAAGCAGAGAG	Gag,12bpInframeDeletion;Pol,12bpInframeDeletion		6.89		NA	NA	85.71	90.11	80.83		10	NA	67.74	55.81	NA		1.45	0	0	0	0
1744	CAGCAGAGAGAAAAGCAGAGAGAAAGCAGAGAG	CAGCAGAGAGAGAAGCAGAGAGAAAGCAGAGAG	Gag,complex haplotype;Pol,complex haplotype		0		NA	NA	0	0	0		0	NA	0	0	NA		3.07	2.8	1.72	2.5	3.3
1744	CAGCAGAGAGAAAAGCAGAGAGAAAGCAGAGAG	CAGCAGAGAGAAAAGCAGAAAGAAAGCAGAGAG	Gag,complex haplotype;Pol,complex haplotype		0.41		NA	NA	0	0	0		7.5	NA	1.61	0	NA		6.95	9.01	2.21	27.73	33.7
1744	CAGCAGAGAGAAAAGCAGAGAGAAAGCAGAGAG	CAGCAGAGAGAAAAGCAGAGAGAAAGCAGAAAG	Gag,complex haplotype;Pol,complex haplotype		0		NA	NA	0	0	0		2.5	NA	0	0	NA		3.72	2.64	3.92	0.45	2.32
1839	G	A	Gag,Syn,CAG-CAA,Q510Q;Pol,NonSyn,GTA-ATA,V119I		0		NA	0	11.26	1.54	0		0	0	0	0	0		0.19	0	0.31	0.13	0
1852	A	G	Pol,NonSyn,CAT-CGT,H123R		0		NA	0	0	0	0.23		2.33	0	0	0	0		0	0	0	0	0
1872	G	A	Pol,NonSyn,GAA-AAA,E130K		0.46		NA	20.69	19.23	1.85	8.49		2.25	3.33	3.03	6.01	8.33		6.58	2.67	4.5	3.96	1.61
1872	G	C	Pol,NonSyn,GAA-CAA,E130Q		0		NA	0	0	0	0		0	0	0	0	0		0	10.45	0.69	0	0
1896	G	A	Pol,NonSyn,GAT-AAT,D138N		0.26		NA	6.4	4.65	0.31	5.25		3.81	0	1.82	3.37	2.56		3.14	2.19	3.49	3.04	1.32
1962	G	A	Pol,NonSyn,GGA-AGA,G160R		0.85		NA	4.85	4.23	0.29	5.79		7.08	2.91	5.16	7.11	0		3.77	4.43	4.85	3.12	1.99
1963	G	A	Pol,NonSyn,GGA-GAA,G160E		0.73		NA	0	1.38	0.59	3.21		1.72	2.02	1.9	1.86	0		2.21	2.29	1.69	0.82	1.2
2001	A	G	Pol,NonSyn,ATA-GTA,I173V		0		NA	0	0	0	0		0	0	0	0	0		0.46	1.49	3.87	3.01	4.17
2015	CAAAAGGAT	CAAAAAGGAT	Pol,frameshift		0		NA	4.03	0	0	0		0	0	0	0	0		0.3	0	0	0	0.62
2026	A	G	Pol,NonSyn,AAA-AGA,K181R		18.57		NA	0	0	0	0		38.96	76.81	90.59	98.92	98.44		19.4	2.71	0.18	0	0.12
2027	A	T	Pol,NonSyn,AAA-AAT,K181N		0.71		NA	3.52	1.14	0.76	0.26		1.34	0.7	1.65	0.76	1.69		0.56	0.11	0.2	0.17	0.82
2028	G	T	Pol,NonSyn,GGG-TGG,G182W		0.86		NA	4.55	0	1.21	0.25		0	0	0.41	0.37	0		0.54	0.33	0.18	0.16	0.68
2105	CC	TT	Pol,complex haplotype		16.64		NA	0	0	0	0		42.7	80.38	92.31	97.12	100		21.52	2.5	0.14	0	0
2130	G	A	Pol,NonSyn,GTA-ATA,V216I		0		NA	5.31	0.81	0	0.74		1.09	0.77	1.32	1.05	0		0.7	0.62	0.68	0	0.42
2158	T	A	Pol,NonSyn,GTT-GAT,V225D		27.02		NA	99.47	99.59	99.91	99.64		69.8	99.55	100	100	100		15.42	14.66	0.13	0	0
2223	G	A	Pol,NonSyn,GAA-AAA,E247K		0.33		NA	2.79	2.45	0	2.56		3.35	2.16	0	1.45	0		0.88	0.67	1.64	0.83	0.58
2236	AA	TG	Pol,complex haplotype		0.08		NA	3.28	0	0	0.19		0	0	0	0	0		0	0.1	0	0	0
2236	AA	AG	Pol,complex haplotype		47.05		NA	96.72	100	99.9	99.81		63.27	15.29	6.03	3.75	0		30.9	12.12	0.55	0	0.17
2388	A	G	Pol,NonSyn,ATA-GTA,I302V		1.34		NA	0.98	0	0.18	0		0	0	0	0	0		6.23	7.22	3.4	3.32	0.16
2410	CAAAAAGGAAAAGGAT	CAAAAAAGGAAAAGGAT	Pol,frameshift		0		NA	2.6	0	0.1	0		6.12	6.79	0	0	NA		0	0	0	0.36	3.14
2483	G	A	Pol,Syn,AGG-AGA,R333R		49.88		NA	100	100	99.82	100		83.69	97.44	100	100	100		39.58	14.08	0.18	0.16	0
2530	G	A	Pol,NonSyn,GGA-GAA,G349E		0		NA	1.71	0.44	0	0		0.78	0	0	0	0		0.46	0	0	0	0.93
2607	G	A	Pol,NonSyn,GTG-ATG,V375M		0.07		NA	0	0	0	0		0	0	0	0	0		0	5.82	0	0	0
2747	GTTTTCTA	GTTTTTCTA	Pol,frameshift		0		NA	2.88	0	0	0.17		0	5.88	0	0	0		0	0	0	0	0.31
2805	G	A	Pol,NonSyn,GAA-AAA,E441K		0.74		NA	27.8	36.05	3.13	23.87		14.84	15.85	15.65	13.59	4.76		16.92	9.09	12.71	8.92	7.33
2842	A	G	Pol,NonSyn,GAG-GGG,E453G		0		NA	0	0	0	0		3.61	0	0	0	0		0	0	0	0	0
2997	G	A	Pol,NonSyn,GAG-AAG,E505K		0.23		NA	0.44	0.85	0.09	1.98		0	0.35	1.31	2.11	0		0.27	43.29	21.33	3.36	1.26
3022	A	G	Pol,NonSyn,GAA-GGA,E513G		0.24		NA	1.72	0	0	0		4.13	1.32	0	0	0		0	0	0	0	0.3
3045	G	A	Pol,NonSyn,GAA-AAA,E521K		12.12		NA	0	0.42	0.09	0		2.19	0	0	0.82	0		0	0.17	0	0	0.15
3088	C	T	Pol,NonSyn,GCC-GTC,A535V		0		NA	4.35	0	0.09	0		0.32	0	0.35	0	0		0	0.16	0	0	1.05
3144	A	G	Pol,NonSyn,AAA-GAA,K554E		0.07		NA	0	0	0	0		30.66	13.04	0	0	0		0	1.83	0.12	0	0
3262	T	C	Pol,NonSyn,GTT-GCT,V593A		1.81		NA	0	0	0	0		1.92	0	0	0	0		24.13	70.65	88.17	95.63	96.76
3265	CAAAATTC	CAAAAATTC	Pol,frameshift		0		NA	0	0.45	0.21	0		3.19	0	0	0	0		0	0.15	0	0.11	1.38
3289	A	G	Pol,NonSyn,AAG-AGG,K602R		46.93		NA	100	100	99.91	99.85		6.01	3.95	10.39	2.3	1.64		52.9	20.41	8.09	0.95	1.84
3355	T	C	Pol,NonSyn,ATC-ACC,I624T		0		NA	0	24.74	11.11	4.24		0	0	0	0	0		0.16	0	0	0.09	0
3417	G	A	Pol,NonSyn,GAA-AAA,E645K		0.42		NA	11.43	4.64	3.98	5.64		6.37	1.37	3.8	3.65	0		3.68	2.43	2.52	1.15	3.06
3472	G	A	Pol,NonSyn,GGA-GAA,G663E		0.07		NA	3.64	1.45	0.08	1.56		1.03	3.35	3.65	3.29	0		2.87	1.25	3.01	1.65	1.78
3513	G	A	Pol,NonSyn,GAA-AAA,E677K		0.06		NA	8.2	1.02	0	0.83		1.02	0	0.31	0.69	0		1.64	0.4	0.83	0.31	0.9
3649	G	A	Pol,NonSyn,AGC-AAC,S722N		0.34		NA	0	0	0	0		3.4	0	0	0	0		0.22	0	0	0	0.1
3665	A	T	Pol,NonSyn,CAA-CAT,Q727H		0.17		NA	0	0	36.8	43.04		0	0	0	0	0		0.1	0	0	0	0
3672	G	A	Pol,NonSyn,GAA-AAA,E730K		3.92		NA	100	100	99.89	99.8		0	0	0	0	0		3.99	0.33	0.13	0.12	0.3
3680	G	A	Pol,NonSyn,ATG-ATA,M732I		0.57		NA	0.99	4.69	0.22	0.38		1.44	0	0.33	0.4	3.85		0.5	0.81	0.52	0.83	0.61
3690	T	A	Pol,NonSyn,TCA-ACA,S736T		23.47		NA	0	0	0	0		53.79	17.39	0	0	0		41.23	76.66	88.29	96.45	93.1
3699	T	C	Pol,NonSyn,TAT-CAT,Y739H		0.08		NA	0	0	0	0		18.75	69.3	89.77	95.37	100		0	0	0	0	0
3744	G	A	Pol,NonSyn,GAA-AAA,E754K		0.16		NA	0	1.7	0	0.18		0	0.88	1.13	0	0		0.74	0.57	13.49	1.27	1.51
3747	A	G	Pol,NonSyn,ATA-GTA,I755V		17.08		NA	0	0	0	0		42.49	12.71	0	0	0		47.4	85.61	94.47	90.95	91.97
3796	A	G	Pol,NonSyn,AAG-AGG,K771R		0.3		NA	0	0	0	0		0.38	1.06	0.36	0	0		17.24	3.92	0.58	0	0.36
3954	G	A	Pol,NonSyn,GAT-AAT,D824N		0		NA	1.21	0	0	0		0.69	0	9.36	0	0		0.07	0	0	0	0
3994	G	A	Pol,NonSyn,GGA-GAA,G837E		0.07		NA	3.52	0	0.09	0		1.48	2.71	0	0	0		0.16	0.08	0.25	0.13	1.11
4191	G	A	Pol,NonSyn,GAG-AAG,E903K		0.06		NA	2.94	0.71	0.16	0.88		1.4	0	1.47	1.05	10.53		1.15	1	0.26	0.59	0.82
4236	G	A	Pol,NonSyn,GTG-ATG,V918M		0.65		NA	19.13	14.62	1.05	21.22		14.38	8.94	12.07	8.99	13.95		12.99	8.81	12.99	10.74	5.49
4348	G	T	Pol,NonSyn,AGG-ATG,R955M		0.36		NA	9.78	1.29	0.66	0.24		0	0	0	0.68	2.63		0.28	0.36	0.18	0.18	1.08
4353	GG	AA	Pol,complex haplotype		0.11		NA	3.42	0.59	0	5.02		5	1.49	6.21	4.64	7.14		4.65	4.15	4.53	4.93	2.67
4380	A	T	Pol,NonSyn,AGA-TGA,R966STOP		0.33		NA	0	0.6	0.37	1.08		0	0	3.37	1.25	0		0.28	0.23	0.17	0.79	0.34
4429	CAAAAAACT	CAAAAAAACT	Pol,frameshift		3.04		NA	5.23	2.08	2.77	3.82		7.69	5.74	2.37	0.51	0		5.6	2.26	2.9	1.92	8.93
4479	G	A	Pol,NonSyn,GAT-AAT,D999N		0.19		NA	7.19	2.53	0.82	3		5.26	5.02	0.68	2.85	3.08		1.18	2.17	1.41	1.37	0.31
4530	G	A	Pol,NonSyn,GTC-ATC,V1016I		0		NA	0	0	0	0.22		0	0	0	0	0		0	0.19	0	0	0
4600	G	T	Pol,NonSyn,GGA-GTA,G1039V;Vif,NonSyn,GAG-TAG,E2STOP		0.09		NA	3.21	0	0.34	0		0	0	0	0	0		0	0	0	0	0.63
4601	A	G	Pol,Syn,GGA-GGG,G1039G;Vif,NonSyn,GAG-GGG,E2G		0.45		NA	4.29	0	0.35	0		7.14	5.73	0.41	0	0		0	0.12	0.86	0.2	2.82
4601	A	T	Pol,Syn,GGA-GGT,G1039G;Vif,NonSyn,GAG-GTG,E2V		0		NA	5.52	0	0	0		1.19	0.38	0.41	0	0		0	0.24	0	0	0.88
4602	G	T	Pol,NonSyn,GGA-TGA,G1040STOP;Vif,NonSyn,GAG-GAT,E2D		0.18		NA	5.68	0	0	0.24		0	0	0	0	0		0.24	0	0	0	1.57
4604	A	G	Pol,Syn,GGA-GGG,G1040G;Vif,NonSyn,GAG-GGG,E3G		0.09		NA	1.01	0	0	0		3.15	1.93	0	0	0		0	0	0.23	0	1.39
4605	G	A	Pol,NonSyn,GGG-AGG,G1041R;Vif,Syn,GAG-GAA,E3E		0.17		NA	6.36	3.16	0.33	2.85		2.87	4.8	2.2	2.84	0		2.84	5.7	1.05	1.02	0.76
4611	G	A	Pol,NonSyn,GAG-AAG,E1043K;Vif,Syn,AAG-AAA,K5K		0.08		NA	1.89	15.46	1.43	2.57		1.71	1.01	1.28	0	1.96		0.95	0.98	0.62	1.46	0.99
4612	A	G	Pol,NonSyn,GAG-GGG,E1043G;Vif,NonSyn,AGG-GGG,R6G		0		NA	1.53	0	0	0		3.41	2.69	0	0	0		0	0	0	0	1.02
4621	G	A	Pol,NonSyn,AGC-AAC,S1046N;Vif,NonSyn,GCA-ACA,A9T		1.53		NA	0	0	0	0		0	0	0	1.02	0		5.9	10.13	0.62	0	0.52
4647	G	A	Pol,NonSyn,GAG-AAG,E1055K;Vif,Syn,GAG-GAA,E17E		0.33		0	4.8	2.14	0	2.86		3.36	1.68	3.11	1.35	0		2.48	1	2.44	2.17	1.4
4730	A	T	Vif,NonSyn,TAT-TTT,Y45F		5.26		NA	100	100	99.89	100		5.34	1.34	0	0	0		5.24	0	0	0	0.1
4736	T	C	Vif,NonSyn,GTC-GCC,V47A		0		NA	3.29	0	0.11	0		0.84	1.37	0	0	0		0	0	0	0	0.65
4928	G	T	Vif,NonSyn,AGC-ATC,S111I		0		NA	7.35	0	0.1	0.2		0	0	0	0.6	3.7		0	0	0	0	0
4939	C	T	Vif,NonSyn,CCT-TCT,P115S		35.87		NA	0	0	0.1	0		52.03	94.63	100	100	100		54.54	88.1	94.41	96.3	99.29
4960	G	A	Vif,NonSyn,GTG-ATG,V122M		0		NA	5.68	0.9	0	0.2		1.28	0	1.93	1.97	0		0.82	1.09	0.56	0.72	0.75
4964	G	A	Vif,NonSyn,AGA-AAA,R123K		5.41		NA	0.99	2.23	0.5	0.58		2.6	0	0.76	0.49	2.86		1.7	0.39	0.82	0.7	0.25
4976	G	T	Vif,NonSyn,AGG-ATG,R127M		0.23		NA	4.63	0.46	0.48	0.58		0	0	0	0.58	0		0.74	0	0	0.31	0.27
5057	G	A	Vif,NonSyn,AGA-AAA,R154K		48.08		NA	0	0	0.09	0		67.48	79.38	99.72	100	100		31.76	9.31	1.13	0	0.08
5068	G	T	Vif,NonSyn,GAT-TAT,D158Y		34.3		NA	0	0	0	0		5.26	5.36	4.27	0	0		54.02	85.12	99.88	100	99.92
5088	G	A	Vif,Syn,GAG-GAA,E164E;Vpx,NonSyn,AGA-AAA,R7K		0.48		NA	1.82	2.16	0.08	1.53		2.03	1.52	1.64	7.84	0		3.21	2.4	1.82	0.97	1.3
5111	G	A	Vif,NonSyn,AGA-AAA,R172K;Vpx,NonSyn,GAA-AAA,E15K		0.28		NA	4.48	0.75	0	2.57		1.37	0	2.34	3.21	0		0.75	0.46	1.72	1.53	0.82
5114	G	A	Vif,NonSyn,AGA-AAA,R173K;Vpx,NonSyn,GAG-AAG,E16K		0.27		NA	8.82	3.65	0.32	4.38		1.28	1.23	3.08	3.95	6.45		2.75	2.25	2.92	2.97	2.79
5119	A	C	Vif,NonSyn,AAT-CAT,N175H;Vpx,Syn,ACA-ACC,T17T		18.2		NA	100	100	99.84	100		23.49	16.67	0	0	0		15.19	6.46	0	0	0
5156	G	A	Vif,NonSyn,AGA-AAA,R187K;Vpx,NonSyn,GAG-AAG,E30K		0.08		NA	7.09	2.08	0.36	2.96		1.12	0.54	0.96	0.97	0		1.61	0.93	0.58	0.57	0.88
5161	G	A	Vif,NonSyn,GAT-AAT,D189N;Vpx,Syn,GAG-GAA,E31E		0.45		NA	5.1	8.47	0	6.1		2.76	0.52	0.32	1.98	3.57		3.9	2.51	2.86	2.4	1.71
5171	G	A	Vif,NonSyn,AGA-AAA,R192K;Vpx,NonSyn,GAG-AAG,E35K		0		NA	0	0.44	0	0.33		0	0	3.27	0.57	3.33		0.5	0.51	1.14	0	0.46
5198	C	T	Vif,NonSyn,GCT-GTT,A201V;Vpx,Syn,CTA-TTA,L43L		48.56		NA	0	0	0	0		18.95	66.07	93.44	100	100		33.99	9.18	0.51	0	0
5210	G	T	Vif,NonSyn,GGT-GTT,G205V;Vpx,NonSyn,GTT-TTT,V48F		0		NA	0	0	0	0		2.21	1.83	0.35	0	0		0	0	0.21	0	1.77
5259	C	A	Vpx,NonSyn,CCA-CAA,P64Q		37.47		NA	100	100	100	100		27.56	14.43	9.03	3.37	0		23.95	16.26	4.05	3.09	0.36
5300	G	A	Vpx,NonSyn,GCT-ACT,A78T		0		NA	0	0	0.15	0		0	0	0	0	0		5.63	0.28	0.24	0	0.19
5331	G	A	Vpx,NonSyn,AGA-AAA,R88K		3.85		NA	27.18	54.04	53.95	53.4		21.71	12.05	59.29	58.41	89.29		10.67	8.57	21.69	10.2	8.59
5339	G	A	Vpx,NonSyn,GGG-AGG,G91R		0		NA	0	0	0.17	0.49		0	0	0	5	0		0	0	0	0	0.1
5367	G	A	Vpx,NonSyn,AGA-AAA,R100K		0.1		NA	2.61	2.89	0.14	2.46		0.6	2.86	1.26	0	0		2.63	1.51	2.25	1.03	1.33
5426	G	A	Vpr,NonSyn,GAA-AAA,E7K		0.3		NA	2.44	3.23	0	1.84		4.97	0	1.63	0	0		2.7	1.09	2.63	1.25	1.21
5459	G	A	Vpr,NonSyn,GAA-AAA,E18K		0.75		NA	13.08	5.1	29.66	22.52		6.16	9.16	8.14	2.96	NA		2.93	2.22	1.88	4.35	2.31
5623	T	C	Vpr,Syn,CAT-CAC,H72H;Tat_exon1,NonSyn,ATT-ACT,I22T		0.94		NA	0	0	0	0		8.57	0	0	0	0		0.11	0.91	0	0	0
5635	A	C	Vpr,Syn,GGA-GGC,G76G;Tat_exon1,NonSyn,GAT-GCT,D26A		0.8		NA	0	0	0	0		7.14	0	0	0	0		0.12	1.8	0	0	0
5635	A	G	Vpr,Syn,GGA-GGG,G76G;Tat_exon1,NonSyn,GAT-GGT,D26G		0		NA	0	6	0	0		0	0	0	0	0		0.23	0	0	0	0
5640	A	T	Vpr,NonSyn,AAC-ATC,N78I;Tat_exon1,NonSyn,ACC-TCC,T28S		0.88		NA	1.23	0	0	0		5.62	0	0	0	0		0.12	1.71	0	0	0
5671	A	G	Vpr,Syn,GGA-GGG,G88G;Tat_exon1,NonSyn,GAA-GGA,E38G		2.55		NA	0	0	0	0		4.82	6	0	0	NA		0	0	0	0.32	0.75
5699	A	T	Vpr,NonSyn,AGA-TGA,R98STOP;Tat_exon1,Syn,CTA-CTT,L47L		6.54		NA	0	0	0.24	0		1.94	0	0	0	0		9.8	5.94	28.99	25.81	24.17
5767	A	G	Tat_exon1,NonSyn,AAG-AGG,K70R		0.29		NA	0	0	7.44	3.22		0	0	0	1.15	0		0	0	0	0.19	0.77
5816	GAAAAAGGC	GAAAAAAGGC	Tat_exon1,frameshift;Rev_exon1,frameshift		0.08		NA	0	0	0	0		0	0	0.51	0	0		0	0	0	0	0.37
5816	GAAAAAGGC	AAAAAAGGC	Tat_exon1,complex haplotype;Rev_exon1,complex haplotype		0.08		NA	28.45	15.85	2.67	20.04		8.84	11.68	9.6	10.13	3.23		15.04	8.48	10.11	6.62	4.85
5907	G	A	Env,NonSyn,AGT-AAT,S16N		0		NA	0	0	0	0.17		0	0	0	0	0		0.2	0	0	0.14	0.16
6095	GAG	AAT	Env,complex haplotype		3.31		NA	100	99.11	99.69	99.79		1.79	1.8	0	0	0		10.28	5.61	0	0	0
6240	T	C	Env,NonSyn,TTA-TCA,L127S		0.51		NA	100	100	100	100		0	1.18	0	0	0		1.97	0.89	0	0	0.07
6251	G	A	Env,NonSyn,GCA-ACA,A131T		0.44		NA	NA	NA	100	100		0.48	1.69	0	0	0		1.1	0.55	0.23	0	0.07
6254	C	A	Env,NonSyn,CCA-ACA,P132T		0.43		NA	NA	NA	100	100		0	0	0	0	0		0.99	0.38	0.22	0	0.07
6260	G	A	Env,NonSyn,GCA-ACA,A134T		0.37		NA	NA	NA	96.88	NA		0	1.1	0	0	0		0.82	0.39	0	0	0.07
6263	C	A	Env,NonSyn,CCA-ACA,P135T		0.25		NA	NA	NA	NA	NA		0	0	0	0	0		0.42	0.16	0	0	0.07
6266	A	C	Env,NonSyn,ACG-CCG,T136P		0.06		NA	NA	NA	NA	NA		0.59	0	0	0	0		0.09	0	0	0	0
6274	AT	GG	Env,complex haplotype		0.13		NA	NA	NA	NA	NA		0	0	0	0	0		0	0	0	0	0
6276	CAAAAATAG	CAAAGCCAATAG	Env,3bpInframeInsertion		0.22		NA	NA	NA	NA	NA		0	0	0	0	0		0.1	0	0	0	0
6294	A	G	Env,NonSyn,AAT-AGT,N145S		0.7		NA	100	100	100	97.5		1.2	0	0	0	0		1.52	0.29	0	0	0
6300	C	A	Env,NonSyn,ACT-AAT,T147N		1.09		NA	100	100	100	100		1.23	0.66	0	0	0		1.75	0.42	0	0	0
6408	A	G	Env,NonSyn,AAT-AGT,N183S		0.84		NA	0	0	0.21	0		3.55	0.73	0	0	NA		0.09	0	0	0	0
6500	G	A	Env,NonSyn,GTT-ATT,V214I		4.55		NA	100	100	99.81	100		2.3	1.67	0	0	0		11.01	10.03	0.25	0	0
6520	CAAACAT	CAAAACAT	Env,frameshift		0		NA	0	0	0	0		4.22	1.57	0	0	0		0	0	0	0	0.69
6520	CAAACAT	CAAGTAT	Env,complex haplotype		2.67		NA	100	99.16	99.56	99.61		1.81	0.79	0	0	0		4.2	0.48	0	0	0
6520	CAAACAT	CAAGCAT	Env,complex haplotype		1.37		NA	0	0	0	0		0	0	0	0	0		6.69	10.39	0.27	0	0
6573	C	T	Env,NonSyn,GCT-GTT,A238V		0		NA	0	0	0.21	0		0.76	0	0	0	0		0.79	48.81	98.16	100	99.9
6632	G	A	Env,NonSyn,GTG-ATG,V258M		1.61		NA	0	1.04	0	0		0	0	0	0	0		6.59	12.5	0.58	0	0
6641	T	C	Env,NonSyn,TCA-CCA,S261P		0		NA	0	5.76	0.35	0		0	0	0	0.88	0		0	0	0	0	0
6653	A	G	Env,NonSyn,ATG-GTG,M265V		34.18		NA	0	0	0	0		38.83	9.2	0	0	0		44.02	24.97	19.4	3.48	0.96
6784	G	A	Env,NonSyn,ATG-ATA,M308I		0		NA	2.42	5.46	0.13	0.23		0	0	0.97	1.23	0		0	0.11	0	0	0.34
6860	G	A	Env,NonSyn,GTC-ATC,V334I		3.91		0	100	100	100	100		10.58	2.56	0	0	0		14.99	11.21	0.28	0	0.14
6868	T	G	Env,NonSyn,GAT-GAG,D336E		35.15		NA	0	0	0	0		23.97	73.64	94.47	97.16	100		48.5	31.38	16.55	3.63	3.06
6877	T	G	Env,NonSyn,AAT-AAG,N339K		3.83		NA	99.42	100	99.9	99.83		10.29	2.55	0	0	0		15.79	11.1	0.28	0	0
6896	A	G	Env,NonSyn,AGA-GGA,R346G		47.6		NA	99.48	99.62	99.91	100		17.07	4.57	0	0.52	0		65.31	43.4	18.19	2.79	3.53
6898	A	T	Env,NonSyn,AGA-AGT,R346S		0.37		NA	4.21	0	0.37	0.46		0	0	0.41	0.53	0		0.09	0.27	0.26	0.38	0.5
6904	T	A	Env,NonSyn,AAT-AAA,N348K		4.08		NA	98.84	100	100	100		6.64	1.44	0	0	0		15.3	10.3	0.39	0	0
6941	G	A	Env,NonSyn,GTC-ATC,V361I		0		0	0	0	0	0		5.06	0.58	0	0	0		0	0	0	0	0.15
6979	TAAAATC	TAAAAATC	Env,frameshift		0		0	0.97	0	0	0		0.51	0	0	0	0		0	0	0	0	0.64
7010	G	A	Env,NonSyn,GAT-AAT,D384N		0.31		4.76	2.35	3.16	0.17	1.38		2.63	2.73	1.39	1.17	0		2	1.05	0.72	0.79	0.45
7015	GG	AA	Env,complex haplotype		0.15		0	1.36	1.14	0	1.19		0	0	0.49	0	0		0.98	0.53	0.43	0	0.44
7015	GG	AG	Env,complex haplotype		0.37		9.09	9.54	22.73	11.89	7.27		1.08	1.81	0	0	0		0.71	0.85	0.58	0.4	1.02
7089	T	C	Env,NonSyn,GTA-GCA,V410A		0		NA	0	0	0	0		0	0	0	0	0		0	0	4.59	2.99	0
7103	G	C	Env,NonSyn,GTA-CTA,V415L		32.75		NA	0.48	0	0	0		37.58	12.61	0	0	0		50.18	33.79	17.67	3.22	0.49
7128	G	A	Env,NonSyn,CGG-CAG,R423Q		2.41		NA	0	0.46	0.09	0		10.26	0.74	0	0.47	0		1.26	0.23	0.17	0	0
7134	G	A	Env,NonSyn,AGA-AAA,R425K		2.24		NA	1.03	0.46	0.37	0.66		8.67	1.18	0.4	1.42	0		3.11	1.04	0.86	0.31	1.13
7192	CAAAAATG	CAAAAAATG	Env,frameshift		0		NA	4.05	0	0.27	0		1.67	2.19	0	0	0		0	0	0	0	3.71
7277	G	A	Env,NonSyn,GAT-AAT,D473N		0.47		NA	11.56	8.94	3.05	18.05		10	3.21	4.23	4.11	3.12		9.18	4.21	5.15	2.92	9.29
7338	T	C	Env,NonSyn,TTG-TCG,L493S		0.33		NA	1.92	0	0.1	0.22		0.88	4.46	0	0	0		0	0	0	0	0.1
7339	G	T	Env,NonSyn,TTG-TTT,L493F		0.08		NA	6.36	0.96	0.19	0.21		0	0	0	0	0		0.21	0	0	0.39	0.19
7637	A	G	Env,NonSyn,ACT-GCT,T593A		1.86		NA	0	0	0.2	0		8.64	67.12	99.5	97.46	NA		9.12	9	19.96	25.04	26.52
7691	G	A	Env,NonSyn,GCG-ACG,A611T		0.44		NA	0	3.67	0	0		0	0	0	1.16	0		0.56	0.1	0.15	0	0
7748	AAT	GAC	Env,complex haplotype		4.94		NA	99.12	100	99.9	99.33		0	0	0	0	0		13.52	8.92	0	0	0
7779	A	G	Env,NonSyn,GAG-GGG,E640G		0.25		NA	0	0.49	0	0.38		0.92	0.87	0	0	0		5.03	0.58	0	0	0
7782	G	A	Env,NonSyn,CGA-CAA,R641Q		0.72		NA	10.27	13.08	0.69	12.04		9.92	7.02	12.3	66.3	57.89		10.75	6.1	16.12	7.98	5.41
7800	A	T	Env,NonSyn,GAG-GTG,E647V		0.09		NA	3.5	0	0.43	0.2		0	0	0.46	0.56	2.7		0	0.12	0.74	0.48	0.82
7802	G	A	Env,NonSyn,GAA-AAA,E648K		0.09		NA	0.65	0.49	0	0		0	4.24	0	0	0		0	0.24	0	0	0
7859	G	A	Env,NonSyn,GAA-AAA,E667K		0.55		NA	0	3.83	0.23	1.13		0	1.98	1.6	0.57	0		0.5	0.74	0.19	0.33	0.83
7877	A	G	Env,NonSyn,AGC-GGC,S673G		0		NA	0	0	0	0		0.85	2.54	0	0	0		0.13	0	0	0	0.81
7877	A	T	Env,NonSyn,AGC-TGC,S673C		0.29		NA	4.09	0	0	0.47		4.27	1.69	0	0.6	0		0	0	0	0	1.52
7910	G	A	Env,NonSyn,GCT-ACT,A684T		11.66		4.55	0	0	0	0		0	0	0	0	0		5.07	5.36	1.93	0.57	0
7923	G	A	Env,NonSyn,AGG-AAG,R688K		38.72		41.67	98.05	100	99.75	100		21.13	4.19	4.46	7.32	0		60.47	45.18	30.17	7.49	2.61
7940	A	G	Env,NonSyn,ATT-GTT,I694V		19.29		NA	99.63	100	100	99.78		8.29	5.52	4.95	6	0		13.32	11.51	8.14	0.19	0
7946	A	G	Env,NonSyn,ATA-GTA,I696V		20.3		NA	0	0	0.12	0		11.06	0	0	0.49	0		44.44	30.19	23.58	8.09	2.91
8096	G	A	Tat_exon2,NonSyn,GAA-AAA,E13K;Rev_exon2,NonSyn,GAA-AAA,E13K;Env,NonSyn,GAA-AAA,E746K		0		NA	0	0	0	0		0	0	0	0	0		0	0	2.15	4.15	0.34
8105	G	A	Tat_exon2,NonSyn,GAA-AAA,E16K;Rev_exon2,NonSyn,GAA-AAA,E16K;Env,NonSyn,GAA-AAA,E749K		0.26		NA	2.03	3.24	0.3	2.82		2.38	4.17	0	2.89	0		3.13	2.79	1.64	1.62	0.34
8111	G	A	Tat_exon2,NonSyn,GAC-AAC,D18N;Rev_exon2,NonSyn,GAC-AAC,D18N;Env,NonSyn,GAC-AAC,D751N		0.35		NA	5.93	0.47	0	0.97		2.55	0.78	0	0.64	NA		1.08	1.39	1.23	0.37	2.8
8115	G	A	Tat_exon2,NonSyn,GGT-GAT,G19D;Rev_exon2,NonSyn,GGT-GAT,G19D;Env,NonSyn,GGT-GAT,G752D		0		NA	0	0.46	0	0.37		0.66	0	0	49.69	NA		0.74	0.57	0.52	1.13	0.26
8118	G	A	Tat_exon2,NonSyn,GGA-GAA,G20E;Rev_exon2,NonSyn,GGA-GAA,G20E;Env,NonSyn,GGA-GAA,G753E		0.42		NA	5	0.88	0.09	1.61		4	1.57	0.85	0.6	0		0.83	1.11	1.18	1.08	0.99
8120	G	A	Tat_exon2,NonSyn,GAA-AAA,E21K;Rev_exon2,NonSyn,GAA-AAA,E21K;Env,NonSyn,GAA-AAA,E754K		3.58		NA	51.61	32.61	6.58	17.94		16.46	11.19	10.39	6.47	9.52		19.9	13.99	32.32	76.96	94.81
8161	T	A	Rev_exon2,NonSyn,TAT-TAA,Y34STOP;Env,NonSyn,TAT-TAA,Y767STOP		3.73		NA	100	100	99.79	100		2.91	2.08	0	0	0		5.39	0.91	0	0	0
8169	T	G	Rev_exon2,NonSyn,TTC-TGC,F37C;Env,NonSyn,TTC-TGC,F770C		0		NA	0	0	0	0		0	0	0	0	NA		2.65	44.52	90.91	94.35	99.69
8232	C	T	Rev_exon2,NonSyn,TCG-TTG,S58L;Env,NonSyn,TCG-TTG,S791L		0.08		NA	0	0	0	0.17		0	0	59.88	55.91	92		0	0.12	0	0	0.19
8238	C	T	Rev_exon2,NonSyn,GCA-GTA,A60V;Env,NonSyn,GCA-GTA,A793V		11.08		NA	0	0	0	0		3.92	3.45	6.83	5.17	0		5.82	5.62	0.73	0	0.19
8270	C	T	Rev_exon2,NonSyn,CTC-TTC,L71F;Env,NonSyn,CTC-TTC,L804F		0		NA	0	0	0.11	0		0	0	0	0	0		3.04	48.53	71.98	97.34	98.43
8277	C	T	Rev_exon2,NonSyn,GCG-GTG,A73V;Env,NonSyn,GCG-GTG,A806V		0		NA	0	0	0	0		0	0	0	0	0		2.71	49.7	70.69	97.56	98.28
8279	G	A	Rev_exon2,NonSyn,GCC-ACC,A74T;Env,NonSyn,GCC-ACC,A807T		13.35		NA	0	0	0	0		7.69	4.05	9.18	4.35	0		11.41	12.12	1.05	1.44	0
8286	AG	GA	Rev_exon2,complex haplotype;Env,complex haplotype		1.5		NA	0	0	0	0		0	0	0	0	0		5.47	8.07	0.21	0	0
8350	G	T	Env,NonSyn,CAG-CAT,Q830H;Nef1,NonSyn,AGG-ATG,R7M		1.67		NA	0	0	0	0		0	0	0	0	NA		5.93	4.15	0	0	0
8366	G	A	Env,NonSyn,GGC-AGC,G836S;Nef1,Syn,CCG-CCA,P12P		0.11		NA	0	0	0	0.23		0	0	0	0	NA		0.28	0.34	0	6.61	4.15
8373	G	A	Env,NonSyn,AGA-AAA,R838K;Nef1,NonSyn,GAT-AAT,D15N		0.21		NA	1.49	0	0.24	1.76		0	0	0	0	NA		0.67	5.96	0.2	0	0.47
8388	C	T	Env,NonSyn,ACT-ATT,T843I;Nef1,NonSyn,CTC-TTC,L20F		0		NA	0	0	0	0		0	0	0.85	0	NA		0	0	3.37	0	0
8399	G	A	Env,NonSyn,GCG-ACG,A847T;Nef1,Syn,GCG-GCA,A23A		0.46		NA	3.28	0	0.13	0.47		2.27	2.78	0	0	NA		0.45	0	0.4	0.19	0.25
8401	G	A	Env,Syn,GCG-GCA,A847A;Nef1,NonSyn,CGT-CAT,R24H		1.49		NA	2.78	1.64	0	3.04		9.3	0	0	1.59	NA		1.75	1.37	2.36	0.55	0.73
8408	G	A	Env,NonSyn,GAC-AAC,D850N;Nef1,Syn,GAG-GAA,E26E		0.66		NA	7.06	2.44	0.11	4.23		3.45	0	2.46	0	0		2.55	0.46	1.05	0.77	0.77
8419	G	A	Env,Syn,GAG-GAA,E853E;Nef1,NonSyn,AGA-AAA,R30K		0.43		NA	0.88	0	0	1.96		3.8	1.1	1.33	2.88	0		1.56	1.22	0.94	1.49	0.48
8426	A	G	Env,NonSyn,AGG-GGG,R856G;Nef1,Syn,TTA-TTG,L32L		26		NA	0	0	0	0		41.25	68	97.58	93.51	100		48.24	41.61	15.1	1.85	0.26
8436	G	A	Env,NonSyn,GGA-GAA,G859E;Nef1,NonSyn,GAA-AAA,E36K		0		NA	2.44	0	0.32	1.86		0.85	0	1.1	0	0		2.62	1.34	0.66	1.05	0.23
8437	A	G	Env,Syn,GGA-GGG,G859G;Nef1,NonSyn,GAA-GGA,E36G		0		NA	0	0	0	0		0	0	0	0	0		0	3.29	0.17	0	0.16
8439	G	A	Env,NonSyn,AGA-AAA,R860K;Nef1,NonSyn,GAT-AAT,D37N		0.5		NA	5.41	3.17	2.69	12.9		0.75	2.7	0	0.58	0		1.78	0.84	1.44	0.3	0.45
8446	A	C	Env,Syn,ATA-ATC,I862I;Nef1,NonSyn,TAC-TCC,Y39S		28.53		NA	0	0	0	0		45.71	73.81	97.22	93.14	100		56.16	43.44	17.14	1.9	0
8450	G	A	Env,NonSyn,GCA-ACA,A864T;Nef1,Syn,TCG-TCA,S40S		0		NA	0	0	0	0		0	0	0	0	0		0	0	5.72	0	0
8470	A	G	Env,Syn,AGA-AGG,R870R;Nef1,NonSyn,GAC-GGC,D47G		1.81		NA	0	0	0	0		0	0	0	0	0		4.66	1.98	0.14	0	0
8515	A	T	Nef1,NonSyn,CAG-CTG,Q62L		0.1		NA	3.26	0	0	0		0	0	0	0	0		0	0	0	0	0.12
8518	G	A	Nef1,NonSyn,GGA-GAA,G63E		1.05		NA	0	0	0.11	0		0.49	0	0	0	0		3.38	2.6	0.16	0	0.24
8553	G	A	Nef1,NonSyn,GAA-AAA,E75K		1.1		NA	2.79	3.31	4.08	8		6.82	4.55	3.4	5.95	0		4.2	3.53	2.94	2.56	5.42
8595	G	A	Nef1,NonSyn,GAT-AAT,D89N		0.6		NA	0	2.43	0	2.09		2.51	0	0	4.64	4.55		1.69	0.56	0.41	0.53	1.11
8598	G	A	Nef1,NonSyn,GTA-ATA,V90I		1.46		NA	0	0	0	0.22		3.32	0.49	0	0	0		2.83	2.24	0	0.35	0.07
8605	A	G	Nef1,NonSyn,GAG-GGG,E92G		0		NA	4.37	0	0	0		0.39	0	0	0	0		0	0	0.48	0	0.08
8616	G	A	Nef1,NonSyn,GAC-AAC,D96N		0		0	5.4	11.88	80.81	87.56		0.4	0	3.25	3.33	NA		2.04	0.36	0.53	0	2.24
8631	C	T	Nef1,NonSyn,CCA-TCA,P101S		0.96		0	0.3	0	0.33	0		1.67	0	0	0.93	NA		1.84	3.64	0	0.29	0
8634	G	A	Nef1,NonSyn,GTG-ATG,V102M		0		0	0	0	0	0		0	0	0	0	NA		0.32	0	0	4.23	0.81
8638	T	G	Nef1,NonSyn,ATG-AGG,M103R		0.62		0	0	0	0	0		1.83	0	0	0	NA		1.53	3.1	0	0	0
8713	G	A	Nef1,NonSyn,GGA-GAA,G128E		0		NA	4.86	2.42	0.11	1.34		4.12	1.3	0	7.14	NA		0.28	0.52	1.5	0.66	0.49
8721	G	A	Nef1,NonSyn,GGG-AGG,G131R		1.97		NA	0	0	0	0		19.72	81.82	100	100	NA		10.26	6.34	4.35	5.56	2.26
8725	T	A	Nef1,NonSyn,ATT-AAT,I132N		0		NA	0.76	0	0	0		3.45	2.86	0	0	NA		0	0	0	0	3.51
8729	T	A	Nef1,NonSyn,TAT-TAA,Y133STOP		0.35		NA	0	0	0	0		0	0	NA	0	NA		2.01	7.97	2.2	5.26	2.93
8730	TACAGTAC	TAGAATCTTAGAC	Nef1,frameshift		0.36		NA	0	0	0	0		0	NA	NA	NA	NA		2.41	20.31	13.95	20	5.45
8730	TACAGTAC	TCTTAGAC	Nef1,complex haplotype		0		NA	0	0	0	0		0	NA	NA	NA	NA		0	0	0	0	0
8730	TACAGTAC	TACAGTGC	Nef1,complex haplotype		3.25		NA	0	0	0	0		37.14	NA	NA	NA	NA		19.66	73.44	74.42	78	90
8739	TGTACTT	AGAAGACAT	Nef2,frameshift		1.27		NA	0	0	0	0		7.69	NA	NA	NA	NA		4.92	8.79	6.9	15.66	35.85
8750	A	T	Nef2,NonSyn,AAG-TAG,K6STOP		0.33		NA	0.57	0	0	0.16		0	NA	NA	NA	NA		1.42	0.71	3.23	3.74	4.86
8751	A	C	Nef2,NonSyn,AAG-ACG,K6T		0.22		NA	0	0	0	0		0	NA	NA	NA	NA		1.39	0.69	1.04	2.8	1.95
8756	G	A	Nef2,NonSyn,GAA-AAA,E8K		0		NA	0	0	0	3.49		0	0	0	0	NA		0	0	0	0	0
8765	A	G	Nef2,NonSyn,ATA-GTA,I11V		1.24		NA	0	0.35	0.17	0		0	0	0	0	NA		4.4	4.07	0.65	0	0
8819	T	A	Nef2,NonSyn,TTT-ATT,F29I		12.03		NA	0.32	0	0	0		51.59	16.84	0	0	NA		38.1	81.48	75.48	92.86	95.32
9042	G	A	Nef2,NonSyn,AGA-AAA,R103K		1.03		NA	14.22	47.84	13.17	11.65		9.47	5.2	12.5	50.72	91.3		9.01	7.12	6.95	4.89	6.81
9071	A	G	Nef2,NonSyn,AAC-GAC,N113D		24.61		NA	0	0	0	0		17.65	0	0	0	0		58.35	90.19	95.27	96.22	97.08
9076	G	A	Nef2,NonSyn,ATG-ATA,M114I		21.53		NA	0	0	0	0		13.07	0	0	0	0		52.05	83.47	71.56	89.26	94.96
9096	G	A	Nef2,NonSyn,CGC-CAC,R121H		0		NA	0	0	0	0		0.46	0	0	5.08	0		0	0.26	0.19	0	0
